# Supplementary material for: Oxygen Uptake and Bilaterally Measured Vastus Lateralis Muscle Oxygen Desaturation Kinetics in Well-Trained Endurance Cyclists
Source: J Funct Morphol Kinesiol. 2023 May 13;8(2):64. doi: 10.3390/jfmk8020064 (PMC10204511; doi:10.3390/jfmk8020064)
Supplement: Supplementary file 1 [file jfmk-08-00064-s001.zip]

Archive with 1 entries (1 files):
- jfmk-2329756-supplementary.csv
