# Supplementary material for: Oxygen Uptake and Bilaterally Measured Vastus Lateralis Muscle Oxygen Desaturation Kinetics in Well-Trained Endurance Cyclists
Source: J Funct Morphol Kinesiol. 2023 May 13;8(2):64. doi: 10.3390/jfmk8020064 (PMC10204511; doi:10.3390/jfmk8020064)
Supplement: Supplementary file 1 [file jfmk-08-00064-s001.zip › jfmk-2329756-supplementary.csv]

Subject	Age	Height	Weight	Training_Distance	VO2max	VO2max_kg	PPW	PPW_kg	DuratOfNormal	P_CWL	P_BL	Ap_VO2	Ap_VO2_kg	Tp_VO2	TDp_VO2	TDsc_VO2	SEreg_VO2	BL_VO2	BL_VO2_kg	End30s_VO2	End30s_VO2_kg	EndFit_VO2	EndFit_VO2kg	AscEnd_VO2	AscEnd_Vokg	MRT_VO2	Aend_VO2	Aend_VO2_kg	EndFit_VO2_VO2max	nAp_VO2	nAsc_VO2	nSEreg_VO2	Ap_SmO2_L	Tp_SmO2_L	TDp_SmO2_L	TDsc_SmO2_L	SEreg_SmO2_L	BL_SmO2_L	End30s_SmO2_L	EndFit_SmO2_L	AscEnd_SmO2_L	MRT_SmO2_L	Aend_SmO2_L	nAp_SmO2_L	nAsc_SmO2_L	nSEreg_SmO2_L	Ap_SmO2_R	Tp_SmO2_R	TDp_SmO2_R
A	42	175.9	85.75	14200	4922.181958	57.40153886	340	3.97	361	290	150	1441.15482	16.80647021	18.37	9.01	204.91	116.773849	2542.423167	29.64924976	4282.98875	49.94739067	4267.874333	49.77112925	284.2804248	3.315223613	27.38	1725.451166	20.12187948	86.70695983	80.55	15.88919378	6.526802951	41.56440155	18.53	6.98	40	1.013780129	28.7	93.41135575	92.23327433	21.97045997	25.51	63.53327433	64.05	33.85608619	1.562217062	38.67330459	8.74	9.78
B	20	189.5	82.45	10200	5496.501029	66.66465772	400	4.85	240	335	150	2047.772059	24.83653195	25.25	9.56	184.96	269.5730788	2771	33.60824742	5071.41989	61.50903444	5088.803072	61.71986746	270.0528468	3.275352902	34.81	2317.803072	28.11162004	92.58259109	89.28	11.77392672	11.7530095	49.20434038	17.33	2.7	240	1.18195794	37.3	90.79614704	90.97811616	4.475739692	20.03	53.67811616	91.94	8.363073341	2.208529007	59.513684	17.56	3.54
C	45	177.7	78.85	6500	3989.799912	50.59987206	310	3.93	121	255	130	1430.840023	18.14635413	26.79	14.96	145	127.9429447	2118	26.86112873	3888.724901	49.31800763	3917.624333	49.68451912	368.6954847	4.675909762	41.75	1799.624333	22.8233904	98.19099753	79.95	20.60132756	7.148974216	47.23511889	12.16	7.16	84.8	1.434469291	31.80952381	92.31415233	91.94346849	12.89864273	19.32	60.13394468	78.03	21.30789793	2.369669886	43.34567307	8.32	6.64
D	46	184.1	83.3	9400	4514.653432	54.19752019	340	4.08	299	270	150	1222.361767	14.67421089	21.54	8.06	130	147.2229284	2574.366667	30.90476191	4055.413733	48.68443857	4049.084094	48.60845251	252.3269534	3.029135095	29.6	1474.717427	17.7036906	89.6875952	83.17	17.16843023	10.01710891	49.44711575	20.92	10.52	109.76	1.885059894	30.88235294	88.31073619	87.55275569	7.221621156	31.44	56.67040275	85.02	12.41694731	3.241195968	56.14222223	13.01	8.31
E	52	181.4	75.2	6200	4413.042004	58.6840692	280	3.72	340	225	120	1093.550855	14.54189967	25.93	17.94	134.56	112.9249722	2169.960667	28.85585993	3510.152605	46.67756124	3513.041052	46.71597144	249.5257895	3.318162094	43.87	1343.080385	17.86011151	79.60588295	82.79	18.8909734	8.549267194		10.25	3.26		2.235209183	34.38045375	88.48750299	86.6320886		13.51	52.25163485			4.125093062		11.95	6.94
F	44	177	72.4	7500	4636.542946	64.04064843	370	5.11	306	300	150	1396.249149	19.28520924	23.46	5	60.02	89.182246	2455.533333	33.91620626	4195.8356	57.95353038	4185.740817	57.81409968	334.038441	4.613790622	28.46	1730.207484	23.89789342	90.27719285	80.48	19.25402336	5.140477373	46.53738663	11.87	9.08	180.85	1.980945252	27.0531401	85.90853289	86.14052285	12.55281566	20.95	59.08738275	80.18	21.62744479	3.413001928	45.66594401	12.84	8.97
G	43	179.8	81.2	10900	5768.417473	71.03962405	405	4.99	387	330	150	2180.004125	26.84734144	26.71	9.24	144.11	124.9952076	2421.65	29.82327586	4872.451171	60.0055563	4876.78489	60.05892722	275.1737121	3.388838819	35.95	2455.13489	30.23565136	84.54285621	89.02	11.2366594	5.104152444	65.58381298	22.19	1.99	100.94	0.819765167	28.76404494	95.57574869	96.27505714	1.929159188	24.18	67.5110122	98.18	2.88798166	1.227201354	72.68808819	12.52	7.09
H	45	182.9	88.4	8300	5494.929238	62.15983301	410	4.64	330	330	150	2044.442941	23.12718259	28.49	5.78	290	119.2654038	2272.33	25.7050905	4523.852506	51.1748021	4536.656246	51.31964079	219.8987307	2.487542202	34.27	2264.326246	25.6145503	82.56077648	89.79	9.657744238	5.238023717	63.01853362	9.67	6.71	325.01	1.770358567	26.05633803	94.94453178	94.59130483	5.516656699	16.38	68.5349668	91.26	7.988921059	2.563736628	52.78866088	13.24	6.8
I	48	184.1	91.2	9900	5836.561927	63.99738955	365	4	355	305	150	1891.585403	20.74106802	34.72	10.66	168.85	174.1423471	2600.52	28.51447368	4965.56768	54.44701404	4992.631242	54.74376362	500.541744	5.488396316	45.38	2392.111242	26.22928994	85.54061972	79.34	20.99454875	7.304166014	48.37870967	17.32	3.8	70	1.098646166	36.47058824	91.11526345	91.39159186	6.543584104	21.12	54.92100362	88.22	11.93241807	2.003413596	51.39947269	16.38	3.89
J	37	184.5	79.45	13400	4981.058902	62.69425931	350	4.41	363	300	150	1595.282725	20.07907772	23.31	7.07	135	148.0738462	2459.038	30.95076149	4410.698214	55.51539602	4478.47276	56.36844255	424.1344493	5.338381992	30.38	2019.43476	25.41768106	89.91005424	80.75	21.46883198	7.495200002	45.95979263	9.14	6.28	150	1.74036457	20.55749129	80.88431988	79.83546567	13.32039075	15.42	59.27797438	75.27	21.81528146	2.850257446	47.10458307	9.01	6.23
K	46	196	91.6	14900	5905.06999	64.46582959	415	4.53	365	340	150	1975.568178	21.56733818	26.43	13.16	195	135.4325881	2741.116	29.92484716	4974.435447	54.30606383	4997.328758	54.5559908	280.688149	3.064281103	39.59	2256.212758	24.63114364	84.62776506	87.92	12.49164789	6.027244862	57.80959542	15.61	7.96	150	0.863572215	32.15926493	96.25995312	95.73787033	5.770925404	23.57	63.5786054	90.06	8.990368089	1.34533572		10.7	8.06
L	44	184.9	85.25	10800	5063.438942	59.3951782	360	4.22	296	295	150	1553.80729	18.22647847	23.03	9.65	135	127.2794198	2599.118	30.48818768	4454.314364	52.25002186	4519.726256	53.01731679	366.8644634	4.303395465	32.68	1920.608256	22.5291291	89.26198791	81.66	19.2804811	6.689141883		10.24	7.07		1.741990262	31.99105145	97.56250775	96.13679379		17.31	64.14574234			2.67554412	37.46814898	6.9	7.54
M	46	184.7	81.7	9400	5778.535169	70.72870464	380	4.65	295	320	150	2009.265394	24.59321168	35.25	5.77	81.3	169.7783657	2666.411333	32.63661362	4900.082477	59.97652971	5002.351326	61.22829041	326.707352	3.998865997	41.02	2335.939993	28.59167678	86.56780966	89.3	14.52021551	7.54564733	56.89750873	11.06	7.3	170	3.442978059	28.66242038	93.77688759	91.22843475	5.671328709	18.36	62.56601437	86.47	8.619002911	5.232466577	61.23428754	11.43	1.89
N	41	191.3	79.95	14400	5964.881855	74.60765298	410	5.13	373	340	150	2016.674746	25.22419946	26.5	7.56	55	120.595926	2635	32.95809881	5027.481738	62.88282349	5045.673227	63.11035932	394.0685364	4.928937291	34.06	2410.673227	30.1522605	84.5896591	83.92	16.39839624	5.018365074	61.06698121	14.8	7.18	233.47	0.965537263	11.64835165	80.58076931	80.4771836	7.761643495	21.98	68.82883195	89.01	11.31321499	1.407347638	63.25806452	11.03	8.32
O	37	183.9	79.6	10400	5279.163364	66.32114779	385	4.84	335	310	150	1736.048228	21.8096511	29.23	7.08	110	148.6598028	2315.46	29.08869347	4392.973256	55.18810623	4378.463376	55.0058213	326.8919474	4.106682756	36.31	2063.003376	25.91712784	82.93858465	83.82	15.7830195	7.177602827	60.95145134	18.77	3.03	50	0.762196603	13.64421416	92.28228699	92.84399661	18.24618015	21.8	79.19978245	77.48	23.19409968	0.968885753	56.88029316	21.58	3.83
P	33	187.6	92.1	10700	5524.865614	59.9876831	405	4.4	388	335	150	1859.251471	20.18731239	24.78	8.33	104.99	99.57395659	2662.2155	28.90570575	4907.238582	53.28163498	4870.66056	52.88447948	349.2098244	3.791637616	33.11	2208.44506	23.97877373	88.15889654	82.72	15.53670233	4.430147194	35.06478494	10.67	4.14	45	1.170241694	16.66666667	69.92852214	70.25535556	18.52455126	14.81	53.58868889	65.45	34.57690906	2.184308815	43.07345641	15.78	7.39
Q	44	184.9	78.2	9000	5613.497558	71.78385625	370	4.73	292	315	150	1822.89081	23.31062417	30.33	6.51	105	90.87537136	2644.774667	33.82064792	4988.284308	63.7888019	5001.030366	63.95179496	533.3532663	6.820374249	36.84	2356.255699	30.13114705	89.08938347	78.54	22.97974476	3.915402737	80.69894737	10.21	4.95	97.65	0.815197607	10.52631579	98.43029514	98.09097591	6.86860746	15.16	87.56466012	91.76	7.810057517	0.926933187	60.69044383	17.43	2.44
R	50	176	76.5	6000	4162.041062	54.40576552	295	3.86	300	240	130	1100.724624	14.38855718	26.38	15.91	142.12	86.19305318	1861.343333	24.3312854	3277.489831	42.84300433	3287.924775	42.97940882	325.9088591	4.260246525	42.29	1426.581442	18.64812342	78.99789372	75.6	22.38408155	5.919913734	40.45169952	15.1	8.92	155	0.640751607	53.85802469	97.29457519	96.48926648	2.179858735	24.02	42.63124179	92.54	4.986789917	1.465826019	35.55406048	9.12	7.32
[truncated: 25 more columns]
